# Supplementary material for: ArfB can displace mRNA to rescue stalled ribosomes
Source: Nat Commun. 2020 Nov 3;11:5552. doi: 10.1038/s41467-020-19370-z (PMC7641280; doi:10.1038/s41467-020-19370-z)
Supplement: Supplementary file 2 — Source Data [file 41467_2020_19370_MOESM2_ESM.xlsx]

## Sheet: Sheet1
	Fig. 1b
	Time [s]	AUG			AUG-A			AUG-AA			AUG-UAA-A6			AUG-UAA-A18			no ArfB
	0	0.008309	-0.00785	-0.00046	0	0	0	0	0	0	0	0	0	0	0	0	0	0	0
	6	0.025389	0.070165	-0.02585	0.025338	0.033479	0.04075	0.024176	-0.00581	0.004549	-0.00156	0.042798	-0.00276	0.037646	-0.04621	0.062644	-0.0258599	-0.0217405	-0.0296186
	15	0.121403	0.093707	0.086783	0.104333	0.050046	0.122626	0.069914	0.041039	0.058487	0.138841	0.165892	0.148808	0.036854	-0.05106	0.026848	-0.038058	-0.0647868	-0.0286475
	30	0.301431	0.310663	0.240499	0.252262	0.168085	0.248648	0.177398	0.128589	0.110801	0.263603	0.32078	0.362572	0.025362	-0.05753	0.016194	-0.0297633	-0.0282627	-0.0500117
	90	0.548392		0.544699	0.66475	0.466979	0.645578	0.352837	0.490416	0.492267	0.793938	0.837206	0.708216	0.151377	-0.00776	0.130829	-0.0209807	0.0156532	-0.019422
	300	0.644868	0.888598	0.734882	0.790695	0.612975	0.800653	0.591655	0.758195	0.683651	0.919482	0.897123	1.55737	0.135526	-0.00129	0.227565	-0.00487923	0.0765267	-0.0359307
	900	0.757501	0.762579	0.709955	1.27957	0.859407	0.939126	0.694239	0.771533	0.960165	0.976974	0.984349	0.884975	0.242521	0.068837	0.199013	-0.00585507	-0.0165228	-0.0320463
	1800	0.851669	1.08986	0.755655	1.08618	0.808671	1.07232	0.882092	1.24143	0.857488	1.0505	1.11111	0.963316	0.358233	0.124746	0.336234	-0.0175652	-0.0465247	-0.298128
	Fig. 1c
			Sequence	Velocity	Error
			NO ArfB	-0.098776	N.D		No ArfB reaction fluctuated around background levels. Negative values were plotted as zero.
			AUG	22.5363	2.32048
			AUG-A	21.3277	2.26511
			AUG-AA	16.1395	2.00222
			AUG-UGG	27.2796	2.73174
			AUG-UAA-A6	39.0075	3.14846
			AUG-(AGG)3	11.9462	2.68883
			AUG-Y9	24.9154	1.88166
			AUG-UAA-A18	0.938643	1.08701
			AUG-(AGG)4(Cug)3	3.6429	1.03781
			AUG-Y21	0.481449	0.592372
	Fig. S1a
			AUG			AUG-A			AUG-AA
		[ArfB]	Velocity (CPM/s)	Error	N	Velocity (CPM/s)	Error	N	Velocity (CPM/s)	Error	N
		0	0	0	2	0	0	2	0	0	2
		10	0.2387	0.04237	2	0.1395	0.01485	2	0.1132	0.01375	2
		50	0.2023	0.02058	2	0.1684	0.0138	2	0.1329	0.01671	2
		250	0.1881	0.03543	2	0.1224	0.01358	2	0.1004	0.0106	2
		1000	0.1739	0.02093	2	0.1546	0.01538	2	0.1066	0.009281	2
	Fig. S1b
		[ArfB]	Velocity (CPM/s)	Error	N
		0	0	0	1
		0	0	0	1
		10	62.6804	0.17185	1
		10	61.8704	0.209429	1
		50	87.0886	0.228032	1
		50	106.795	0.133738	1
		250	106.795	0.133738	1
		250	118.347	0.22175	1
		1000	113.4	0.13315	1
		1000	138.456	0.262144	1
	Fig. S1c		AUG-UAA-A6
		[ArfB]	Velocity [CPM/s]
		0	0	0	2
		10	3.0241	0.530773	2
		20	9.89142	0.361215	2
		30	14.3785	0.252549	2
		40	18.0098	0.163412	2
		50	15.638	0.337816	2
		120	16.496	0.212915	2
		160	20.5312	0.206168	2
		250	21.3616	0.198044	2
		500	19.886	0.269337	2
